# Supplementary material for: Synthesis of Polymers with Narrow Molecular Mass Distribution through Interface-Initiated Room-Temperature Polymerization in Emulsion Gels
Source: Polymers (Basel). 2023 Oct 13;15(20):4081. doi: 10.3390/polym15204081 (PMC10610333; doi:10.3390/polym15204081)
Supplement: Supplementary file 1 [file polymers-15-04081-s001.zip]

Archive with 1 entries (1 files):
- polymers-2640504-supplementary.pdf
